# Supplementary material for: Machine learning generalizability across healthcare settings: insights from multi-site COVID-19 screening
Source: NPJ Digit Med. 2022 Jun 7;5:69. doi: 10.1038/s41746-022-00614-9 (PMC9174159; doi:10.1038/s41746-022-00614-9)
Supplement: Supplementary file 2 — Readme for code [file 41746_2022_614_MOESM2_ESM.txt]

# cross_site_generalization

## training_testing.py

This file contains code for training new models, and testing ready-made models using three different approaches (applying a model "as-is", applying a model after threshold adjustment, applying a model after transfer learning).

## metrics.py

This file contains the evaluation metrics used. This file is imported in training_testing.py.
