# Supplementary material for: Machine learning generalizability across healthcare settings: insights from multi-site COVID-19 screening
Source: NPJ Digit Med. 2022 Jun 7;5:69. doi: 10.1038/s41746-022-00614-9 (PMC9174159; doi:10.1038/s41746-022-00614-9)
Supplement: Supplementary file 3 — Code [file 41746_2022_614_MOESM3_ESM.txt]

import pandas as pd
import numpy as np
from sklearn.impute import KNNImputer, SimpleImputer
import os
import pickle
from sklearn.model_selection import GridSearchCV
from keras.models import Sequential
from keras.layers import Dense
from keras.layers import Dropout
from keras.wrappers.scikit_learn import KerasClassifier
from keras.constraints import maxnorm
from tensorflow.keras.optimizers import Adam
from sklearn.model_selection import train_test_split
import metrics

####################
##Train New Model###
####################
# Load data to train new model

file = 'bh'
path = 'data/'+file
X_train = pd.read_pickle(path + '/X_train' + '.pkl')
y_train = pd.read_pickle(path + '/y_train' + '.pkl')
X_valid = pd.read_pickle(path + '/X_valid' + '.pkl')
y_valid = pd.read_pickle(path + '/y_valid' + '.pkl')
X_test = pd.read_pickle(path + '/X_test' + '.pkl')
y_test = pd.read_pickle(path + '/y_test' + '.pkl')

n_feat = X_train.shape[1]

# Use scikit-learn to grid search the number of neurons
# Function to create model
def create_model(neurons=1, dropout_rate=0.2,learning_rate=0.1):
    # create model
    model = Sequential()
    model.add(Dense(neurons, input_dim=n_feat, activation='relu'))
    model.add(Dropout(dropout_rate))
    model.add(Dense(1,input_dim=neurons, activation='sigmoid'))
    opt = Adam(learning_rate=learning_rate)
    # compile model
    model.compile(loss='binary_crossentropy', optimizer=opt, metrics=['accuracy'])
    return model
# fix random seed for reproducibility
numpy.random.seed(5)
# variables
X = X_train
Y = y_train

# create model
model = KerasClassifier(build_fn=create_model, epochs=30, batch_size=10, verbose=0)

# define the grid search parameters and perform grid search
neurons = #list of neuron values to search
dropout_rate = #list of dropout rates to search
learning_rate = #list of learning rates to test
param_grid = dict(neurons=neurons, dropout_rate=dropout_rate, learning_rate=learning_rate)
grid = GridSearchCV(estimator=model, param_grid=param_grid, cv=5)
grid_result = grid.fit(X, Y)
# summarize results
print("Best: %f using %s" % (grid_result.best_score_, grid_result.best_params_))
means = grid_result.cv_results_['mean_test_score']
stds = grid_result.cv_results_['std_test_score']
params = grid_result.cv_results_['params']
for mean, stdev, param in zip(means, stds, params):
    print("%f (%f) with: %r" % (mean, stdev, param))

best_params = grid_result.best_params_
print(best_params)

# create model
model = Sequential()
model.add(Dense(best_params['neurons'], input_dim=n_feat, activation='relu'))
model.add(Dropout(best_params['dropout_rate']))
model.add(Dense(1,input_dim=best_params['neurons'], activation='sigmoid'))
opt = Adam(learning_rate = best_params['learning_rate'])
# compile model
model.compile(loss='binary_crossentropy', optimizer='adam', metrics=['accuracy'])
model.fit(X, Y, epochs=30, batch_size=10, verbose=0)

#save model (serialize model to JSON then serialize weights to HDF5)
model_json = model.to_json()
with open("singlesite_" + file + "_model.json", "w") as json_file:
    json_file.write(model_json)
model.save_weights("singlesite_" + file + "_model.h5")
print("Saved model")

metric_names = ['Recall','Precision','F1-Score','Accuracy','Specificity','PPV','NPV','AUC']
results_df = pd.DataFrame(np.zeros((len(metric_names),1)),index=metric_names)
best_threshold = 0
metric_of_interest = 'Recall'
desired_metric_value = 0.85
error = 0.05

####################
##Testing locally###
####################

#load model (can start here if testing an already trained model)

from keras.models import model_from_json
# load json and create model
json_file = open("singlesite_" + file + "_model.json", 'r')
loaded_model_json = json_file.read()
json_file.close()
loaded_model = model_from_json(loaded_model_json)
# load weights into new model
loaded_model.load_weights("singlesite_" + file + "_model.h5")
print("Model loaded")
loaded_model.compile(loss='binary_crossentropy', optimizer='adam', metrics=['accuracy'])

y_valid_pred = loaded_model.predict(X_valid)

#get threshold from validation set to test locally-trained, locally-tested model
best_threshold, results_df = get_threshold(loaded_model, y_valid_pred.squeeze(), np.array(y_valid), metric_of_interest, desired_metric_value, error, match_number)

print("Best threshold:")
print(best_threshold)
print(results_df)

n1 = len(y_test[y_test == 1])
n2 = len(y_test[y_test == 0])

y_test_pred = loaded_model.predict(X_test)

print("Results from Optimized Model")
accuracy_test, recall_test, precision_test, specificity_test, f1score_test, ppv_test, npv_test, roc_auc_test = get_test_results_from_threshold(y_test_pred.squeeze(), np.array(y_test), best_threshold,n1,n2)

##################
##Testing as is###
##################

#test model at new site
#load data
path = 'data/uhb'

X_test = pd.read_pickle(path + '/X_test' + '.pkl')
y_test = pd.read_pickle(path + '/y_test' + '.pkl')

n1 = len(y_test[y_test == 1])
n2 = len(y_test[y_test == 0])

#test model "as-is"
y_test_pred = loaded_model.predict(X_test)

print("Results from Optimized Model, tested at new site")
accuracy_test, recall_test, precision_test, specificity_test, f1score_test, ppv_test, npv_test, roc_auc_test = get_test_results_from_threshold(y_test_pred.squeeze(), np.array(y_test), best_threshold,n1,n2)

#######################
##Threshold Adjustment#
#######################
#for testing model at new site via threshold adjustment, use validation set from new test site
#load data
model = 'bh'
path = 'data/puh'
X_valid = pd.read_pickle(path + '/X_valid' + '.pkl')
y_valid = pd.read_pickle(path + '/y_valid' + '.pkl')
X_test = pd.read_pickle(path + '/X_test' + '.pkl')
y_test = pd.read_pickle(path + '/y_test' + '.pkl')

n1 = len(y_test[y_test == 1])
n2 = len(y_test[y_test == 0])

# load json and create model
json_file = open('singlesite_'+model+'_model.json', 'r')
loaded_model_json = json_file.read()
json_file.close()
loaded_model = model_from_json(loaded_model_json)
# load weights into new model
loaded_model.load_weights("singlesite_"+model+"_model.h5")
print("Model loaded")

y_valid_pred = loaded_model.predict(X_valid)

#get threshold from test site's validation set
best_threshold, results_df = get_threshold(loaded_model, y_valid_pred.squeeze(), np.array(y_valid), metric_of_interest, desired_metric_value, error, match_number)

print("Results from Optimized Model")
print(best_threshold)
print(results_df)

y_test_pred = loaded_model.predict(X_test)

print("Results from Optimized Model, tested at new site")
accuracy_test, recall_test, precision_test, specificity_test, f1score_test, ppv_test, npv_test, roc_auc_test = get_test_results_from_threshold(y_test_pred.squeeze(), np.array(y_test), best_threshold,n1,n2)

######################
###Transfer Learning##
######################

#testing at new site using transfer learning
#load model and data
model = 'bh'

file = 'puh'
path = 'data/'+file
X_train = pd.read_pickle(path + '/X_train' + '.pkl')
y_train = pd.read_pickle(path + '/y_train' + '.pkl')
X_valid = pd.read_pickle(path + '/X_valid' + '.pkl')
y_valid = pd.read_pickle(path + '/y_valid' + '.pkl')
X_test = pd.read_pickle(path + '/X_test' + '.pkl')
y_test = pd.read_pickle(path + '/y_test' + '.pkl')

n1 = len(y_test[y_test == 1])
n2 = len(y_test[y_test == 0])

#split training dataset in half for transfer learning
X_train, X_train2, y_train, y_train2 = train_test_split(X_train, y_train, test_size=0.50, random_state=52)

# load json and create model
json_file = open('singlesite_'+model+'_model.json', 'r')
loaded_model_json = json_file.read()
json_file.close()
loaded_model = model_from_json(loaded_model_json)
# load weights into new model
loaded_model.load_weights("singlesite_"+model+"_model.h5")
print("Model loaded")

#set small learning rate for transfer learning
opt = Adam(learning_rate=0.0001)
# compile the model
loaded_model.compile(optimizer=opt, loss='binary_crossentropy')
# fit the model on new data
loaded_model.fit(X_train, y_train, epochs=30, batch_size=10, verbose=0)

y_valid_pred = loaded_model.predict(X_valid)

#get threshold from validation set
best_threshold, results_df = get_threshold(loaded_model, y_valid_pred.squeeze(), np.array(y_valid), metric_of_interest, desired_metric_value, error, match_number)

print("Results from Optimized Model, after transfer learning,")
print(best_threshold)
print(results_df)

y_test_pred = loaded_model.predict(X_test)

print("Results from Optimized Model, after transfer learning, tested at new site")
accuracy_test, recall_test, precision_test, specificity_test, f1score_test, ppv_test, npv_test, roc_auc_test = get_test_results_from_threshold(y_test_pred.squeeze(), np.array(y_test), best_threshold,n1,n2)
